# Supplementary material for: Tissue- and Population-Level Microbiome Analysis of the Wasp Spider Argiope bruennichi Identified a Novel Dominant Bacterial Symbiont
Source: Microorganisms. 2019 Dec 19;8(1):8. doi: 10.3390/microorganisms8010008 (PMC7023434; doi:10.3390/microorganisms8010008)
Supplement: Supplementary file 1 [file microorganisms-08-00008-s001.zip]

Archive with 7 entries (6 files):
- Sheffer_RevisedSupplement/
- Sheffer_RevisedSupplement/Supplementary Figure S1_GeneTree.pdf
- Sheffer_RevisedSupplement/Supplementary File S1_SequenceProcessingScript.html
- Sheffer_RevisedSupplement/Supplementary File S2_DataAnalysisScript.html
- Sheffer_RevisedSupplement/Supplementary Table S1_TaxonomyTable.docx
- Sheffer_RevisedSupplement/Supplementary Table S2_AccessionNumbers.docx
- Sheffer_RevisedSupplement/~$pplementary File 1_TaxonomyTable.docx
